# Supplementary material for: Lactiplantibacillus plantarum, lactiplantibacillus pentosus and inulin meal inclusion boost the metagenomic function of broiler chickens
Source: Anim Microbiome. 2023 Aug 3;5:36. doi: 10.1186/s42523-023-00257-5 (PMC10399007; doi:10.1186/s42523-023-00257-5)
Supplement: Supplementary file 2 — Supplementary Material 2. Additional file 2 — Table S4. List of KEGG Orthology (KO) genes differentially (FRD < 0.05) detected in the metagenome between, broilers fed with control (C) and Inulin plus probiotics (MIX). Positive log 2 fold changes indicate genes most abundant in C samples. Table S5. List of KEGG Orthology (KO) genes differentially (FRD < 0.05) detected in the metagenome, between broilers fed with control (C) or Inulin (I). Positive log 2 fold changes indicate genes most abundant in C samples. Table S6. List of KEGG Orthology (KO) genes differentially (FRD < 0.05) detected in the metagenome, between broilers fed with control (C) or and probiotics (LABs). Positive log 2 fold changes indicate genes most abundant in LABs samples. [file 42523_2023_257_MOESM2_ESM.xlsx]

## Sheet: S4
List of KEGG Orthology (KO) genes differentially (FRD < 0.05) detected in the metagenome of between broilers fed with control (C) and Inulin plus probiotics (MIX). Positive log 2 fold changes indicate genes most abundant in C samples.
log 2 fold changes	FDR	Level_1	Level_2	Level_3	KO	GENE
-3.69025	0.0012536	Environmental Information Processing	Membrane Transport	ABC transporters	K02017	molybdate transport system ATP-binding protein [EC:3.6.3.29]
-2.36321	0.00288047	Environmental Information Processing	Membrane Transport	ABC transporters	K10193	oligogalacturonide transport system permease protein
-2.1291	0.00434678	Environmental Information Processing	Membrane Transport	ABC transporters	K01995	branched-chain amino acid transport system ATP-binding protein
-2.1154	0.00432558	Environmental Information Processing	Membrane Transport	ABC transporters	K10119	multiple sugar transport system permease protein
-2.10315	0.00825293	Environmental Information Processing	Membrane Transport	ABC transporters	K01997	branched-chain amino acid transport system permease protein
-2.02471	0.0131881	Environmental Information Processing	Membrane Transport	ABC transporters	K10009	cystine transport system permease protein
-2.0095	0.0136149	Environmental Information Processing	Membrane Transport	ABC transporters	K02040	phosphate transport system substrate-binding protein
-1.97533	0.0111912	Environmental Information Processing	Membrane Transport	ABC transporters	K15580	oligopeptide transport system substrate-binding protein
-1.87352	0.0270837	Environmental Information Processing	Membrane Transport	ABC transporters	K11069	spermidine/putrescine transport system substrate-binding protein
-1.5284	0.0241341	Environmental Information Processing	Membrane Transport	ABC transporters	K10117	multiple sugar transport system substrate-binding protein
2.04785	0.00305354	Environmental Information Processing	Membrane Transport	ABC transporters	K02044	phosphonate transport system substrate-binding protein
2.0954	0.00825293	Environmental Information Processing	Membrane Transport	ABC transporters	K10040	putative glutamine transport system permease protein
2.16108	0.00547341	Environmental Information Processing	Membrane Transport	ABC transporters	K10041	putative glutamine transport system ATP-binding protein [EC:3.6.3.-]
2.1771	0.0270538	Environmental Information Processing	Membrane Transport	ABC transporters	K15770	putative arabinogalactan oligomer transport system substrate-binding protein
2.25816	0.00400169	Environmental Information Processing	Membrane Transport	ABC transporters	K02042	phosphonate transport system permease protein
2.27236	0.0104654	Environmental Information Processing	Membrane Transport	ABC transporters	K10039	putative glutamine transport system substrate-binding protein
2.51952	0.0260565	Environmental Information Processing	Membrane Transport	ABC transporters	K16013	ATP-binding cassette, subfamily C, bacterial CydD
2.57633	0.0028334	Environmental Information Processing	Membrane Transport	ABC transporters	K10823	oligopeptide transport system ATP-binding protein
2.96531	0.026522	Environmental Information Processing	Membrane Transport	ABC transporters	K05847	osmoprotectant transport system ATP-binding protein
3.1207	0.00831086	Environmental Information Processing	Membrane Transport	ABC transporters	K02071	D-methionine transport system ATP-binding protein
3.39906	0.0191481	Environmental Information Processing	Membrane Transport	ABC transporters	K16012	ATP-binding cassette, subfamily C, bacterial CydC
4.43376	2.28149e-05	Environmental Information Processing	Membrane Transport	ABC transporters	K06148	ATP-binding cassette, subfamily C, bacterial
5.2539	0.006491	Environmental Information Processing	Membrane Transport	ABC transporters	K05845	osmoprotectant transport system substrate-binding protein
5.31723	0.0126916	Environmental Information Processing	Membrane Transport	ABC transporters	K10192	oligogalacturonide transport system substrate-binding protein
5.64996	0.00812409	Environmental Information Processing	Membrane Transport	ABC transporters	K02424	cystine transport system substrate-binding protein
-1.7668	0.00914377	Metabolism	Carbohydrate Metabolism	Amino sugar and nucleotide sugar metabolism	K00075	UDP-N-acetylmuramate dehydrogenase [EC:1.1.1.158]
2.3655	0.00523571	Metabolism	Carbohydrate Metabolism	Amino sugar and nucleotide sugar metabolism	K01791	UDP-N-acetylglucosamine 2-epimerase [EC:5.1.3.14]
5.55745	0.0196879	Metabolism	Carbohydrate Metabolism	Amino sugar and nucleotide sugar metabolism	K15898	pseudaminic acid synthase [EC:2.5.1.97]
-1.70925	0.0290637	Genetic Information Processing	Translation	Aminoacyl-tRNA biosynthesis	K01883	cysteinyl-tRNA synthetase [EC:6.1.1.16]
1.43396	0.0472529	Genetic Information Processing	Translation	Aminoacyl-tRNA biosynthesis	K02434	aspartyl-tRNA(Asn)/glutamyl-tRNA (Gln) amidotransferase subunit B [EC:6.3.5.6 6.3.5.7]
1.44869	0.0196005	Genetic Information Processing	Translation	Aminoacyl-tRNA biosynthesis	K01890	phenylalanyl-tRNA synthetase beta chain [EC:6.1.1.20]
1.64133	0.0399656	Genetic Information Processing	Translation	Aminoacyl-tRNA biosynthesis	K02433	aspartyl-tRNA(Asn)/glutamyl-tRNA (Gln) amidotransferase subunit A [EC:6.3.5.6 6.3.5.7]
1.81344	0.0227122	Genetic Information Processing	Translation	Aminoacyl-tRNA biosynthesis	K04567	lysyl-tRNA synthetase, class II [EC:6.1.1.6]
2.19917	0.0104099	Genetic Information Processing	Translation	Aminoacyl-tRNA biosynthesis	K01892	histidyl-tRNA synthetase [EC:6.1.1.21]
2.2926	0.00470382	Genetic Information Processing	Translation	Aminoacyl-tRNA biosynthesis	K09698	nondiscriminating glutamyl-tRNA synthetase [EC:6.1.1.24]
2.33086	0.00825293	Genetic Information Processing	Translation	Aminoacyl-tRNA biosynthesis	K01878	glycyl-tRNA synthetase alpha chain [EC:6.1.1.14]
2.57105	0.0104914	Genetic Information Processing	Translation	Aminoacyl-tRNA biosynthesis	K01879	glycyl-tRNA synthetase beta chain [EC:6.1.1.14]
2.36148	0.0263923	Metabolism	Amino Acid Metabolism	Arginine and proline metabolism	K01581	ornithine decarboxylase [EC:4.1.1.17]
2.45775	0.0012536	Metabolism	Amino Acid Metabolism	Arginine and proline metabolism	K01259	proline iminopeptidase [EC:3.4.11.5]
2.60313	0.0136149	Metabolism	Amino Acid Metabolism	Arginine and proline metabolism	K01478	arginine deiminase [EC:3.5.3.6]
2.79505	0.0253175	Genetic Information Processing	Replication and Repair	Base excision repair	K03652	DNA-3-methyladenine glycosylase [EC:3.2.2.21]
3.01719	0.047469	Genetic Information Processing	Replication and Repair	Base excision repair	K10563	formamidopyrimidine-DNA glycosylase [EC:3.2.2.23 4.2.99.18]
-2.72448	0.00405781	Cellular Processes	Cell Growth and Death	Cell cycle - Caulobacter	K11749	regulator of sigma E protease [EC:3.4.24.-]
-2.48584	0.00478861	Cellular Processes	Cell Growth and Death	Cell cycle - Caulobacter	K03588	cell division protein FtsW
1.69768	0.0254936	Cellular Processes	Cell Growth and Death	Cell cycle - Caulobacter	K03531	cell division protein FtsZ
2.61018	0.006491	Cellular Processes	Cell Growth and Death	Cell cycle - Caulobacter	K03590	cell division protein FtsA
-2.41736	0.0104099	Metabolism	Carbohydrate Metabolism	Citrate cycle (TCA cycle)	K01678	fumarate hydratase subunit beta [EC:4.2.1.2]
-1.77185	0.028743	Metabolism	Carbohydrate Metabolism	Citrate cycle (TCA cycle)	K01677	fumarate hydratase subunit alpha [EC:4.2.1.2]
2.38928	0.0018687	Metabolism	Carbohydrate Metabolism	Citrate cycle (TCA cycle)	K00244	fumarate reductase flavoprotein subunit [EC:1.3.99.1]
6.63837	0.00210187	Metabolism	Carbohydrate Metabolism	Citrate cycle (TCA cycle)	K01643	citrate lyase subunit alpha / citrate CoA-transferase [EC:4.1.3.6 2.8.3.10]
3.70558	0.006491	Metabolism	Amino Acid Metabolism	Cysteine and methionine metabolism	K00547	homocysteine S-methyltransferase [EC:2.1.1.10]
2.28781	0.0298171	Metabolism	Metabolism of Other Amino Acids	D-Alanine metabolism	K14188	D-alanine--poly(phosphoribitol) ligase subunit 2 [EC:6.1.1.13]
-1.80688	0.0305404	Genetic Information Processing	Replication and Repair	DNA replication	K03111	single-strand DNA-binding protein
-2.74088	0.0012536	Metabolism	Metabolism of Cofactors and Vitamins	Folate biosynthesis	K01077	alkaline phosphatase [EC:3.1.3.1]
-2.59063	0.00405781	Metabolism	Metabolism of Cofactors and Vitamins	Folate biosynthesis	K03637	molybdenum cofactor biosynthesis protein C
-1.55389	0.026522	Metabolism	Carbohydrate Metabolism	Fructose and mannose metabolism	K02377	GDP-L-fucose synthase [EC:1.1.1.271]
1.70053	0.0375638	Metabolism	Carbohydrate Metabolism	Fructose and mannose metabolism	K00882	1-phosphofructokinase [EC:2.7.1.56]
-3.57689	0.0523306	Metabolism	Carbohydrate Metabolism	Galactose metabolism	K02774	PTS system, galactitol-specific IIB component [EC:2.7.1.69]
1.89176	0.0171512	Metabolism	Carbohydrate Metabolism	Galactose metabolism	K07407	alpha-galactosidase [EC:3.2.1.22]
2.99627	0.00616325	Metabolism	Carbohydrate Metabolism	Galactose metabolism	K02775	PTS system, galactitol-specific IIC component
2.83912	0.0012536	Metabolism	Metabolism of Other Amino Acids	Glutathione metabolism	K01256	aminopeptidase N [EC:3.4.11.2]
4.82253	0.0189414	Metabolism	Metabolism of Other Amino Acids	Glutathione metabolism	K00383	glutathione reductase (NADPH) [EC:1.8.1.7]
-2.76001	0.00365179	Metabolism	Lipid Metabolism	Glycerolipid metabolism	K08591	glycerol-3-phosphate acyltransferase PlsY [EC:2.3.1.15]
-1.70901	0.026522	Metabolism	Lipid Metabolism	Glycerolipid metabolism	K03621	glycerol-3-phosphate acyltransferase PlsX [EC:2.3.1.15]
4.67186	0.00446412	Metabolism	Lipid Metabolism	Glycerolipid metabolism	K00086	1,3-propanediol dehydrogenase [EC:1.1.1.202]
1.75034	0.00507003	Metabolism	Lipid Metabolism	Glycerophospholipid metabolism	K01126	glycerophosphoryl diester phosphodiesterase [EC:3.1.4.46]
3.05952	0.0204225	Metabolism	Amino Acid Metabolism	Glycine, serine and threonine metabolism	K00872	homoserine kinase [EC:2.7.1.39]
-2.49258	0.0012536	Metabolism	Carbohydrate Metabolism	Glycolysis / Gluconeogenesis	K15633	2,3-bisphosphoglycerate-independent phosphoglycerate mutase [EC:5.4.2.1]
-2.13337	0.0104914	Metabolism	Carbohydrate Metabolism	Glycolysis / Gluconeogenesis	K01810	glucose-6-phosphate isomerase [EC:5.3.1.9]
-1.6223	0.0189427	Metabolism	Carbohydrate Metabolism	Glycolysis / Gluconeogenesis	K00850	6-phosphofructokinase 1 [EC:2.7.1.11]
2.46012	0.00368156	Metabolism	Carbohydrate Metabolism	Glycolysis / Gluconeogenesis	K01223	6-phospho-beta-glucosidase [EC:3.2.1.86]
2.59742	0.000565464	Metabolism	Carbohydrate Metabolism	Glycolysis / Gluconeogenesis	K00016	L-lactate dehydrogenase [EC:1.1.1.27]
4.69728	0.00187461	Metabolism	Carbohydrate Metabolism	Glycolysis / Gluconeogenesis	K13953	alcohol dehydrogenase, propanol-preferring [EC:1.1.1.1]
-1.944	0.0175812	Metabolism	Carbohydrate Metabolism	Glyoxylate and dicarboxylate metabolism	K00018	glycerate dehydrogenase [EC:1.1.1.29]
-1.84258	0.00405781	Metabolism	Amino Acid Metabolism	Histidine metabolism	K11755	phosphoribosyl-ATP pyrophosphohydrolase / phosphoribosyl-AMP cyclohydrolase [EC:3.6.1.31 3.5.4.19]
-1.74395	0.0196879	Genetic Information Processing	Replication and Repair	Homologous recombination	K04066	primosomal protein N' (replication factor Y) (superfamily II helicase) [EC:3.6.4.-]
1.00745	0.048136	Genetic Information Processing	Replication and Repair	Homologous recombination	K03553	recombination protein RecA
-3.63074	0.028743	Metabolism	Carbohydrate Metabolism	Inositol phosphate metabolism	K06606	inosose isomerase [EC:5.3.99.-]
4.19102	0.0399716	Organismal Systems	Endocrine System	Insulin signaling pathway	K07192	flotillin
-1.76803	0.0324881	Metabolism	Amino Acid Metabolism	Lysine biosynthesis	K01778	diaminopimelate epimerase [EC:5.1.1.7]
-1.37572	0.0272091	Metabolism	Amino Acid Metabolism	Lysine biosynthesis	K01714	dihydrodipicolinate synthase [EC:4.2.1.52]
1.83981	0.0399716	Metabolism	Amino Acid Metabolism	Lysine biosynthesis	K01439	succinyl-diaminopimelate desuccinylase [EC:3.5.1.18]
2.55586	0.0168568	Metabolism	Amino Acid Metabolism	Lysine biosynthesis	K05822	tetrahydrodipicolinate N-acetyltransferase [EC:2.3.1.89]
3.57336	2.28149e-05	Metabolism	Amino Acid Metabolism	Lysine biosynthesis	K00841	aminotransferase [EC:2.6.1.-]
5.85836	0.0189163	Metabolism	Amino Acid Metabolism	Lysine biosynthesis	K05823	N-acetyldiaminopimelate deacetylase [EC:3.5.1.47]
2.71827	0.00410416	Metabolism	Energy Metabolism	Methane metabolism	K03315	Na+:H+ antiporter, NhaC family
2.7393	0.00288047	Metabolism	Energy Metabolism	Methane metabolism	K00194	acetyl-CoA decarbonylase/synthase complex subunit delta [EC:2.1.1.245]
-1.56426	0.0253175	Genetic Information Processing	Replication and Repair	Mismatch repair	K03572	DNA mismatch repair protein MutL
2.57605	0.0012536	Genetic Information Processing	Replication and Repair	Mismatch repair	K07456	DNA mismatch repair protein MutS2
-1.40213	0.0513625	Metabolism	Metabolism of Cofactors and Vitamins	Nicotinate and nicotinamide metabolism	K01950	NAD+ synthase (glutamine-hydrolysing) [EC:6.3.5.1]
-2.01838	0.00470382	Metabolism	Energy Metabolism	Nitrogen metabolism	K03522	electron transfer flavoprotein alpha subunit
3.19285	0.000426701	Metabolism	Energy Metabolism	Nitrogen metabolism	K01914	aspartate--ammonia ligase [EC:6.3.1.1]
-1.42941	0.0342603	Genetic Information Processing	Replication and Repair	Nucleotide excision repair	K03701	excinuclease ABC subunit A
-1.70282	0.0347488	Metabolism	Energy Metabolism	Oxidative phosphorylation	K02109	F-type H+-transporting ATPase subunit b [EC:3.6.3.14]
-1.66388	0.0326596	Metabolism	Energy Metabolism	Oxidative phosphorylation	K02113	F-type H+-transporting ATPase subunit delta [EC:3.6.3.14]
-1.52338	0.0178137	Metabolism	Energy Metabolism	Oxidative phosphorylation	K00937	polyphosphate kinase [EC:2.7.4.1]
2.35242	0.0104914	Metabolism	Energy Metabolism	Oxidative phosphorylation	K03885	NADH dehydrogenase [EC:1.6.99.3]
-1.76624	0.0272091	Metabolism	Metabolism of Cofactors and Vitamins	Pantothenate and CoA biosynthesis	K00859	dephospho-CoA kinase [EC:2.7.1.24]
2.35015	0.0124354	Metabolism	Metabolism of Cofactors and Vitamins	Pantothenate and CoA biosynthesis	K00867	type I pantothenate kinase [EC:2.7.1.33]
-3.25082	0.00160207	Metabolism	Carbohydrate Metabolism	Pentose and glucuronate interconversions	K01685	altronate hydrolase [EC:4.2.1.7]
-2.85781	0.00203978	Metabolism	Carbohydrate Metabolism	Pentose and glucuronate interconversions	K00041	tagaturonate reductase [EC:1.1.1.58]
-2.77783	0.0012536	Metabolism	Carbohydrate Metabolism	Pentose and glucuronate interconversions	K00848	rhamnulokinase [EC:2.7.1.5]
-1.93674	0.0173524	Metabolism	Carbohydrate Metabolism	Pentose and glucuronate interconversions	K01195	beta-glucuronidase [EC:3.2.1.31]
2.34619	0.00405781	Metabolism	Carbohydrate Metabolism	Pentose and glucuronate interconversions	K00963	UTP--glucose-1-phosphate uridylyltransferase [EC:2.7.7.9]
1.27833	0.0371431	Metabolism	Carbohydrate Metabolism	Pentose phosphate pathway	K00948	ribose-phosphate pyrophosphokinase [EC:2.7.6.1]
1.76391	0.0277172	Metabolism	Carbohydrate Metabolism	Pentose phosphate pathway	K00033	6-phosphogluconate dehydrogenase [EC:1.1.1.44]
2.71385	0.0189414	Metabolism	Carbohydrate Metabolism	Pentose phosphate pathway	K00851	gluconokinase [EC:2.7.1.12]
3.05789	0.00160207	Metabolism	Carbohydrate Metabolism	Pentose phosphate pathway	K00036	glucose-6-phosphate 1-dehydrogenase [EC:1.1.1.49]
3.69513	0.0040926	Metabolism	Carbohydrate Metabolism	Pentose phosphate pathway	K00852	ribokinase [EC:2.7.1.15]
-2.04073	0.00507003	Metabolism	Glycan Biosynthesis and Metabolism	Peptidoglycan biosynthesis	K02563	UDP-N-acetylglucosamine--N-acetylmuramyl-(pentapeptide) pyrophosphoryl-undecaprenol N-acetylglucosamine transferase [EC:2.4.1.227]
2.65145	0.0272091	Metabolism	Glycan Biosynthesis and Metabolism	Peptidoglycan biosynthesis	K08724	penicillin-binding protein 2B
7.22524	0.0012536	Metabolism	Glycan Biosynthesis and Metabolism	Peptidoglycan biosynthesis	K12555	penicillin-binding protein 2A [EC:2.4.1.129 2.3.2.-]
2.7055	0.0258476	Metabolism	Amino Acid Metabolism	Phenylalanine metabolism	K01451	hippurate hydrolase [EC:3.5.1.32]
-1.9459	0.0113314	Metabolism	Amino Acid Metabolism	Phenylalanine, tyrosine and tryptophan biosynthesis	K03856	3-deoxy-7-phosphoheptulonate synthase [EC:2.5.1.54]
3.14315	0.0372661	Metabolism	Metabolism of Other Amino Acids	Phosphonate and phosphinate metabolism	K03823	phosphinothricin acetyltransferase [EC:2.3.1.183]
-2.08175	0.0330189	Environmental Information Processing	Membrane Transport	Phosphotransferase system (PTS)	K02760	PTS system, cellobiose-specific IIB component [EC:2.7.1.69]
2.34332	0.0392296	Environmental Information Processing	Membrane Transport	Phosphotransferase system (PTS)	K02759	PTS system, cellobiose-specific IIA component [EC:2.7.1.69]
2.52524	0.0018687	Environmental Information Processing	Membrane Transport	Phosphotransferase system (PTS)	K02761	PTS system, cellobiose-specific IIC component
3.00599	0.0012536	Environmental Information Processing	Membrane Transport	Phosphotransferase system (PTS)	K08483	phosphotransferase system, enzyme I, PtsI [EC:2.7.3.9]
-1.6795	0.0175058	Metabolism	Metabolism of Terpenoids and Polyketides	Polyketide sugar unit biosynthesis	K00973	glucose-1-phosphate thymidylyltransferase [EC:2.7.7.24]
-1.37459	0.0432007	Metabolism	Metabolism of Terpenoids and Polyketides	Polyketide sugar unit biosynthesis	K01790	dTDP-4-dehydrorhamnose 3,5-epimerase [EC:5.1.3.13]
-2.83212	0.00405781	Metabolism	Metabolism of Cofactors and Vitamins	Porphyrin and chlorophyll metabolism	K02226	alpha-ribazole phosphatase [EC:3.1.3.73]
-1.83518	0.00547008	Metabolism	Metabolism of Cofactors and Vitamins	Porphyrin and chlorophyll metabolism	K01885	glutamyl-tRNA synthetase [EC:6.1.1.17]
6.55979	0.00405781	Metabolism	Metabolism of Cofactors and Vitamins	Porphyrin and chlorophyll metabolism	K01772	ferrochelatase [EC:4.99.1.1]
7.24463	0.0012536	Metabolism	Carbohydrate Metabolism	Propanoate metabolism	K00823	4-aminobutyrate aminotransferase [EC:2.6.1.19]
-2.193	0.00405781	Genetic Information Processing	Folding, Sorting and Degradation	Protein export	K12257	SecD/SecF fusion protein
-1.75979	0.0144764	Genetic Information Processing	Folding, Sorting and Degradation	Protein export	K03110	fused signal recognition particle receptor
-2.17487	0.0265905	Metabolism	Nucleotide Metabolism	Purine metabolism	K01129	dGTPase [EC:3.1.5.1]
-2.16096	0.0159276	Metabolism	Nucleotide Metabolism	Purine metabolism	K01933	phosphoribosylformylglycinamidine cyclo-ligase [EC:6.3.3.1]
-2.03247	0.01477	Metabolism	Nucleotide Metabolism	Purine metabolism	K00939	adenylate kinase [EC:2.7.4.3]
-1.91109	0.0177038	Metabolism	Nucleotide Metabolism	Purine metabolism	K01945	phosphoribosylamine--glycine ligase [EC:6.3.4.13]
-1.78159	0.0191568	Metabolism	Nucleotide Metabolism	Purine metabolism	K03763	DNA polymerase III subunit alpha, Gram-positive type [EC:2.7.7.7]
-1.6736	0.0272091	Metabolism	Nucleotide Metabolism	Purine metabolism	K00602	phosphoribosylaminoimidazolecarboxamide formyltransferase / IMP cyclohydrolase [EC:2.1.2.3 3.5.4.10]
-1.55487	0.0136149	Metabolism	Nucleotide Metabolism	Purine metabolism	K03816	xanthine phosphoribosyltransferase [EC:2.4.2.22]
-1.31326	0.0469266	Metabolism	Nucleotide Metabolism	Purine metabolism	K02337	DNA polymerase III subunit alpha [EC:2.7.7.7]
-1.1963	0.0472529	Metabolism	Nucleotide Metabolism	Purine metabolism	K03043	DNA-directed RNA polymerase subunit beta [EC:2.7.7.6]
2.30905	0.0265905	Metabolism	Nucleotide Metabolism	Purine metabolism	K01239	purine nucleosidase [EC:3.2.2.1]
2.47805	0.00368156	Metabolism	Nucleotide Metabolism	Purine metabolism	K00364	GMP reductase [EC:1.7.1.7]
2.91076	0.0012536	Metabolism	Nucleotide Metabolism	Purine metabolism	K07816	putative GTP pyrophosphokinase [EC:2.7.6.5]
3.15172	0.0386471	Metabolism	Nucleotide Metabolism	Purine metabolism	K03784	purine-nucleoside phosphorylase [EC:2.4.2.1]
4.50174	0.00210187	Metabolism	Nucleotide Metabolism	Purine metabolism	K01589	5-(carboxyamino)imidazole ribonucleotide synthase [EC:6.3.4.18]
-1.57066	0.0295492	Metabolism	Nucleotide Metabolism	Pyrimidine metabolism	K01493	dCMP deaminase [EC:3.5.4.12]
-1.47445	0.0265905	Metabolism	Nucleotide Metabolism	Pyrimidine metabolism	K00756	pyrimidine-nucleoside phosphorylase [EC:2.4.2.2]
-1.29337	0.0324881	Metabolism	Nucleotide Metabolism	Pyrimidine metabolism	K00876	uridine kinase [EC:2.7.1.48]
6.23984	0.00203978	Metabolism	Nucleotide Metabolism	Pyrimidine metabolism	K01485	cytosine deaminase [EC:3.5.4.1]
-1.55816	0.0277947	Metabolism	Carbohydrate Metabolism	Pyruvate metabolism	K00048	lactaldehyde reductase [EC:1.1.1.77]
2.49314	0.039483	Metabolism	Carbohydrate Metabolism	Pyruvate metabolism	K01007	pyruvate, water dikinase [EC:2.7.9.2]
2.78068	0.0258476	Metabolism	Carbohydrate Metabolism	Pyruvate metabolism	K01595	phosphoenolpyruvate carboxylase [EC:4.1.1.31]
4.94384	0.0104914	Metabolism	Carbohydrate Metabolism	Pyruvate metabolism	K01512	acylphosphatase [EC:3.6.1.7]
2.63641	0.0486544	Metabolism	Metabolism of Cofactors and Vitamins	Riboflavin metabolism	K11752	diaminohydroxyphosphoribosylaminopyrimidine deaminase / 5-amino-6-(5-phosphoribosylamino)uracil reductase [EC:3.5.4.26 1.1.1.193]
-1.58237	0.0258476	Genetic Information Processing	Translation	Ribosome	K02904	large subunit ribosomal protein L29
1.78298	0.0136149	Genetic Information Processing	Translation	Ribosome	K02864	large subunit ribosomal protein L10
2.27321	0.00288047	Genetic Information Processing	Translation	Ribosome	K02952	small subunit ribosomal protein S13
-3.64303	0.047469	Genetic Information Processing	Folding, Sorting and Degradation	RNA degradation	K04077	chaperonin GroEL
-1.47924	0.0133042	Genetic Information Processing	Folding, Sorting and Degradation	RNA degradation	K03654	ATP-dependent DNA helicase RecQ [EC:3.6.4.12]
1.37459	0.0232946	Genetic Information Processing	Folding, Sorting and Degradation	RNA degradation	K12574	ribonuclease J [EC:3.1.-.-]
2.7569	0.0249405	Human Diseases	Infectious Diseases	Staphylococcus aureus infection	K03740	D-alanine transfer protein
-4.79198	0.0330189	Metabolism	Carbohydrate Metabolism	Starch and sucrose metabolism	K02438	glycogen operon protein [EC:3.2.1.-]
-2.19183	0.006491	Metabolism	Carbohydrate Metabolism	Starch and sucrose metabolism	K00705	4-alpha-glucanotransferase [EC:2.4.1.25]
-1.59204	0.0232946	Metabolism	Carbohydrate Metabolism	Starch and sucrose metabolism	K00688	starch phosphorylase [EC:2.4.1.1]
-1.52293	0.0322865	Metabolism	Carbohydrate Metabolism	Starch and sucrose metabolism	K00975	glucose-1-phosphate adenylyltransferase [EC:2.7.7.27]
2.52854	0.00405781	Metabolism	Carbohydrate Metabolism	Starch and sucrose metabolism	K01232	maltose-6'-phosphate glucosidase [EC:3.2.1.122]
2.8511	0.0135763	Metabolism	Carbohydrate Metabolism	Starch and sucrose metabolism	K00690	sucrose phosphorylase [EC:2.4.1.7]
2.91009	0.00405781	Metabolism	Carbohydrate Metabolism	Starch and sucrose metabolism	K01198	xylan 1,4-beta-xylosidase [EC:3.2.1.37]
3.76252	0.00176564	Metabolism	Carbohydrate Metabolism	Starch and sucrose metabolism	K00691	maltose phosphorylase [EC:2.4.1.8]
-1.50664	0.0347488	Metabolism	Energy Metabolism	Sulfur metabolism	K00640	serine O-acetyltransferase [EC:2.3.1.30]
2.7546	0.0319746	Metabolism	Metabolism of Terpenoids and Polyketides	Terpenoid backbone biosynthesis	K00054	hydroxymethylglutaryl-CoA reductase [EC:1.1.1.88]
2.82155	0.0241341	Metabolism	Metabolism of Terpenoids and Polyketides	Terpenoid backbone biosynthesis	K00938	phosphomevalonate kinase [EC:2.7.4.2]
4.9141	0.00547008	Metabolism	Metabolism of Terpenoids and Polyketides	Terpenoid backbone biosynthesis	K01823	isopentenyl-diphosphate delta-isomerase [EC:5.3.3.2]
-2.32145	0.00547008	Environmental Information Processing	Signal Transduction	Two-component system	K07718	two-component system, sensor histidine kinase YesM [EC:2.7.13.3]
2.38592	0.00824608	Environmental Information Processing	Signal Transduction	Two-component system	K07668	two-component system, OmpR family, response regulator VicR
2.45059	0.0442442	Environmental Information Processing	Signal Transduction	Two-component system	K13924	two-component system, chemotaxis family, CheB/CheR fusion protein [EC:2.1.1.80 3.1.1.61]
2.96909	0.0012536	Environmental Information Processing	Signal Transduction	Two-component system	K07652	two-component system, OmpR family, sensor histidine kinase VicK [EC:2.7.13.3]
3.06636	0.0258476	Environmental Information Processing	Signal Transduction	Two-component system	K13927	holo-ACP synthase / triphosphoribosyl-dephospho-CoA synthase [EC:2.7.7.61 2.7.8.25]
4.60427	0.00804966	Environmental Information Processing	Signal Transduction	Two-component system	K01910	[citrate (pro-3S)-lyase] ligase [EC:6.2.1.22]
6.69892	0.0012536	Metabolism	Amino Acid Metabolism	Tyrosine metabolism	K02509	2-oxo-hept-3-ene-1,7-dioate hydratase [EC:4.2.1.-]
5.93337	0.00470382	Metabolism	Metabolism of Cofactors and Vitamins	Ubiquinone and other terpenoid-quinone biosynthesis	K03688	ubiquinone biosynthesis protein
-2.15441	0.0121332	Metabolism	Amino Acid Metabolism	Valine, leucine and isoleucine biosynthesis	K01687	dihydroxy-acid dehydratase [EC:4.2.1.9]

## Sheet: S5
List of KEGG Orthology (KO) genes differentially (FRD < 0.05) detected in the metagenome of between broilers fed with control (C) or Inulin (I). Positive log 2 fold changes indicate genes most abundant in C samples.
log2FoldChange	FDR	Level_1	Level_2	Level_3	KO	GENE
4.83067	0.0242675	Metabolism	Carbohydrate Metabolism	Inositol phosphate metabolism	K00010	myo-inositol 2-dehydrogenase [EC:1.1.1.18]
3.44037	0.00974568	Environmental Information Processing	Membrane Transport	ABC transporters	K06148	ATP-binding cassette, subfamily C, bacterial
2.79154	0.0121869	Environmental Information Processing	Membrane Transport	Phosphotransferase system (PTS)	K08483	phosphotransferase system, enzyme I, PtsI [EC:2.7.3.9]
2.76844	0.0158191	Metabolism	Carbohydrate Metabolism	Pentose phosphate pathway	K00036	glucose-6-phosphate 1-dehydrogenase [EC:1.1.1.49]
2.70057	0.0479988	Metabolism	Amino Acid Metabolism	Arginine and proline metabolism	K01581	ornithine decarboxylase [EC:4.1.1.17]
2.65686	0.0479988	Metabolism	Nucleotide Metabolism	Purine metabolism	K01239	purine nucleosidase [EC:3.2.2.1]
2.53464	0.0121869	Metabolism	Amino Acid Metabolism	Lysine biosynthesis	K00841	aminotransferase [EC:2.6.1.-]
2.48007	0.0384265	Metabolism	Metabolism of Cofactors and Vitamins	Pantothenate and CoA biosynthesis	K00867	type I pantothenate kinase [EC:2.7.1.33]
2.40457	0.0242675	Metabolism	Nucleotide Metabolism	Purine metabolism	K07816	putative GTP pyrophosphokinase [EC:2.7.6.5]
2.38192	0.0158191	Metabolism	Carbohydrate Metabolism	Pentose and glucuronate interconversions	K00963	UTP--glucose-1-phosphate uridylyltransferase [EC:2.7.7.9]
2.36717	0.0158191	Environmental Information Processing	Membrane Transport	Phosphotransferase system (PTS)	K02761	PTS system, cellobiose-specific IIC component
2.36103	0.0242675	Environmental Information Processing	Membrane Transport	ABC transporters	K10823	oligopeptide transport system ATP-binding protein
2.3111	0.0281646	Metabolism	Metabolism of Other Amino Acids	Glutathione metabolism	K01256	aminopeptidase N [EC:3.4.11.2]
2.30892	0.0275181	Metabolism	Nucleotide Metabolism	Purine metabolism	K00364	GMP reductase [EC:1.7.1.7]
2.20758	0.0121869	Metabolism	Carbohydrate Metabolism	Glycolysis / Gluconeogenesis	K00016	L-lactate dehydrogenase [EC:1.1.1.27]
2.0581	0.0480405	Genetic Information Processing	Translation	Aminoacyl-tRNA biosynthesis	K09698	nondiscriminating glutamyl-tRNA synthetase [EC:6.1.1.24]
2.0197	0.0480405	Environmental Information Processing	Membrane Transport	ABC transporters	K10040	putative glutamine transport system permease protein
-2.02508	0.0447943	Metabolism	Amino Acid Metabolism	Phenylalanine, tyrosine and tryptophan biosynthesis	K04517	prephenate dehydrogenase [EC:1.3.1.12]

## Sheet: S6
List of KEGG Orthology (KO) genes differentially (FRD < 0.05) detected in the metagenome of between broilers fed with control (C) or and probiotics (LABs). Positive log 2 fold changes indicate genes most abundant in LABs samples.
log2FoldChange	FDR	Level_1	Level_2	Level_3	KO	GENE
-8.23405	0.00641706	K13529	Genetic Information Processing	Replication and Repair	Base excision repair	AraC family transcriptional regulator, regulatory protein of adaptative response / DNA-3-methyladenine glycosylase II [EC:3.2.2.21]
-5.18741	0.0661686	K02774	Metabolism	Carbohydrate Metabolism	Galactose metabolism	PTS system, galactitol-specific IIB component [EC:2.7.1.69]
